# Supplementary material for: Real-world evidence and optimization of vocal dysfunction in end-stage renal disease patients with secondary hyperparathyroidism
Source: Sci Rep. 2021 Jan 12;11:653. doi: 10.1038/s41598-020-79810-0 (PMC7804098; doi:10.1038/s41598-020-79810-0)
Supplement: Supplementary file 1 — Supplementary Infomation 1. [file 41598_2020_79810_MOESM1_ESM.xlsx]

## Sheet: character
		Demographic characteristics between the HPT and non HPT
		Variables	ESRD-HPT		ESRD-non-HPT		p
			N=7988		N=15,976
			n	%	n	%
		Gender					1
		Male	3176	39.76	6352	39.76
		Female	4812	60.24	9624	60.24
		Age					1
		<65	6148	76.97	12296	76.97
		>=65	1840	23.03	3680	23.03
		Urbanized					1
		1, city	2320	29.04	4640	29.04
		2	3837	48.03	7674	48.03
		3	1116	13.97	2232	13.97
		4, village	715	8.95	1430	8.95
		Income					1
		0	1483	18.57	2966	18.57
		1-15840	1259	15.76	2518	15.76
		15841-25000	3769	47.18	7538	47.18
		>=25001	1477	18.49	2954	18.49
		Covariates
		DM	2729	34.16	8875	55.55	<0.001
		HTN	7491	93.78	15031	94.08	0.3466
		COPD	1455	18.21	2650	16.59	0.0016
		Liver cirrhosis	596	7.46	1300	8.14	0.0676
		Asthma	843	10.55	1628	10.19	0.3837
		Crs	324	4.06	558	3.49	0.029
		Gerd	2031	25.43	3331	20.85	<0.001

## Sheet: incidence
	Variables	HPT				Non-HPT					95%CI		p
		N	voice change	PY	rate	N	voice change	PY	rate	IRR	lower	upper
	Overall	7988	82	36906.9	2.2218	15976	102	71791.5	1.42078	1.5638	1.1693	2.0914	0.0026
	incidence rate is expressed as per 1000 person-years
	HPT-voice change mean f/u time: 4.6 ±3.3 years
	non-HPT-voice change mean f/u time: 4.5 ±3.3 yaers
	ESRD-HPT(n=82) to Voice change duration: 2.9 ±2.3 years

## Sheet: Cox
	Multivariable Cox regression with sensitivity and subgroup analysis
	variables	adjusted HR	95%CI		p
	Multivariable regression analsysi for voice change risk in HPT
	Main model*	1.561	1.167	2.088	0.0027
	Full model**	1.585	1.176	2.136	0.0025
	Additional covariate
	main model+DM	1.56	1.157	2.103	0.0035
	main model+HTN	1.544	1.155	2.066	0.0034
	main model+COPD	1.567	1.171	2.096	0.0025
	main model+liver cirrhosis	1.56	1.167	2.087	0.0027
	main model+Asthma	1.562	1.168	2.09	0.0026
	main model+Crs	1.557	1.164	2.082	0.0029
	main model+Gerd	1.576	1.178	2.108	0.0022
	Subgroup analysis†
	Sex
	female	1.354	0.928	1.976	0.1159
	male	1.935	1.223	3.062	0.0048
	Age
	<65	1.658	1.201	2.291	0.0021
	>=65	1.218	0.616	2.406	0.5707
	DM
	no	1.865	1.253	2.775	0.0021
	yes	1.194	0.733	1.946	0.4759
	HTN
	no	2.091	0.936	4.673	0.0721
	yes	1.486	1.087	2.032	0.0131
	COPD
	no	1.675	1.223	2.293	0.0013
	yes	1.099	0.502	2.405	0.8126
	liver cirrhosis
	no	1.513	1.121	2.043	0.0069
	yes	2.411	0.734	7.92	0.147
	Asthma
	no	1.63	1.202	2.211	0.0017
	yes	1.029	0.379	2.794	0.9555
	CRS
	no	1.665	1.236	2.244	0.0008
	yes	0.372	0.079	1.762	0.2127
	Gerd
	no	1.746	1.264	2.413	0.0007
	yes	1.021	0.522	1.996	0.9525
*Main model is adjusted for gender, age, urbanized and income level.
**Full model is adjusted for gender, age, urbanized, income level, DM, HTN, COPD, Liver cirrhosis, Asthma, CRS and GERD.
†The models were adjusted for covariates in the main model as well as each additional listed covariates.

## Sheet: definition
定義
ESRD: ICD9: 585, 586, 403.01, 403.11, 403.91, 404.02. 404.03, 404.12, 404.13, 404.92, 404.93 (具有洗腎重大)
HPT:
outcome: voice disease
cancer: 140-208
CVA: 430-438
demetia: 290.0-290.9 / 294.1-294.2
parkinsonism: 332.x
