# Supplementary material for: Real-world evidence and optimization of vocal dysfunction in end-stage renal disease patients with secondary hyperparathyroidism
Source: Sci Rep. 2021 Jan 12;11:653. doi: 10.1038/s41598-020-79810-0 (PMC7804098; doi:10.1038/s41598-020-79810-0)
Supplement: Supplementary file 2 — Supplementary Infomation 2. [file 41598_2020_79810_MOESM2_ESM.xlsx]

## Sheet: Sheet1(ALL)
			Age	Sex	OP date	Diagnosis	pre Ca	post Ca		pre Inorganic P	post inorganic P		pre iPTH	post iPTH		follow up		F0(Hz)-pre	F0(Hz)-post		MPT(sec)-pre	MPT(sec)-post		Jitt(%)-pre	Jitt(%)-post		Ｓ	Ｚ	S/Z ration	S	Z	S/Z ration		ShdB-pre	ShdB-post		NHR-pre	NHR-post		GRBAS(ST)-pre					GRBAS(ST)-post
1	洪李玉英	6293442	71	F	2013-06-26		9.7	8.1		6.5	5.1		452	286				213.571	190.985		12	5		1.509	0.314		12.1	13.4	0.902985	8.8	8.2	1.07317		0.222	0.149		0.125	0.121		0	0	0	0	0	0	0	0	0	0
2	王水山	9470141	60	M			9.8			3.8			983					121.649			6.9			1.956			9.4	7.9	1.18987					0.331			0.085			1	1	1	0	0
3	程素卿	6061277	57	F	2013-03-23		10.5			5.8			684	16.1				193.397			12.4			0.537			7.3	12.4	0.58871					0.369			0.173			0	1	0	0	0
4	劉慧鳳	6536076	51	F	2013-08-28		10.7	6.8		7.2	3.4		1053	29				301.204			16.2			1.583			17.3	22.8	0.758772					0.468			0.119			0	0	0	0	1
5	林美珠	6850050	62	F	2012-12-17		11.1	10.2		4.1	4.5			50.6				242.567			11.3			1.929			8.1	11.5	0.704348					0.671			0.13			0	1	0	0	0
6	陳科宏	5337694	35	M	2013-01-26		9.2	8.7		6.9	3.7		860	1.25				121.936			10.3			0.824			16.6	14.4	1.15278					0.373			0.083			0	0	0	0	0
7	周美麗	9263358	57	F	2013-01-16		10.5	8		6.3	4.5		1069	6.66				212.413			23.7			3.218			12.3	27.6	0.445652					0.333			0.143			0	0	0	0	0
8	鄭陳珠	60101463	71	F	2013-02-27		8.9	8.7		3.1	3.7		255	90.4				220.194			5.8			1.514			1.8	4.8	0.375					0.628			0.125			0	1	0	0	0
9	蔡明章	9447899	58	M	2013-02-20		10.9	10.5		6.2	5.6		22	8.89				193.599			6.2			1.076			6.1	6.1	1					0.362			0.132			0	0	0	0	0
10	馬欣儀	60089214	33	F	2013-01-21		10.3	7.1		5.7	3.9		1148	10.3				158.461			11.2			0.662			14.4	13.9	1.03597					0.203			0.1			0	0	0	0	0
11	洪泰隆	9229351	32	M	2013-01-28		10.4	9.5		7	3		1377	27.3				114.708			22.4			0.969			16.7	23.9	0.698745					0.382			0.166			0	0	0	0	0
12	陳福川	60601331	50	M	2014-01-22		10.6			5.1			1175					158.371			18.6			1.461			26.7	24.6	1.08537					0.317			0.096			0	1	0	0	0
13	黃梅芳	5251391	30	F	2013-03-18		8.7	9.5		3	1.4		2185	127				238.311			11.9			2.24			15.5	13.6	1.13971					0.354			0.144			0	1	0	0	0
14	黃潔文	9044159	49	M	2013-01-07		10.8	10.2		6.7	6.3		1020	137				118.897			14.5			0.784			8.1	12.5	0.648					0.159			0.138			0	0	0	0	0
15	方寶慧	5857874	48	F			8.8			4.8			1183					208.735						1.705			16.6	23.6	0.70339					0.166			0.081			0	0	0	0	0
16	池絢章	5105296	80	M			10.4			4.2			513.4					152.447			10.9			1.568			7	9	0.777778					0.861			0.184			1	1	0	0	0
17	高林棉	6371907	72	F	2013-08-03		9.7	5.9		4.5	2.9							170.515			11.4			0.783			6.6	6.9	0.956522					0.373			0.146			0	0	0	0	1
18	盧素真	9267157	59	F	2013-03-11		9.8	7.9		5.1	3.8		4.58	1.02
19	顏百駿	60284865	37	M	2013-03-06		9.2	6		5.9	4.8		2185	60.3				99.453			20.2			0.55			22.7	22.9	0.991266					0.278			0.133			0	0	0	0	0
20	鄭福次	6193719	72	M	2013-05-22		10.8	9.1		4.6	7.2		432	863				198.079			14.2			1.604			10.9	10.1	1.07921					0.601			0.159			0	1	0	0	0
21	林王阿需	6036726	61	F	2013-06-29		9.1	8.6		4.9	3.6		41	58.1				180.816			4.2			2.299			10.9	4.5						0.526			0.164			0	0	0	0	0
22	侯秀英	60614790	59	F	2013-06-24		11.2	9.1			2.3			11.4				94.177			8.9			0.962			6.3	8.1	0.777778					0.509			0.163			0	0	0	0	0
23	林美馨	60549579	26	F	2013-05-29		10.9	7.2		6.7	5.3		1409	196				142.335			20.2			1.727			18.2	27.5	0.661818					0.507			0.15			0	0	0	0	0
24	許富道	6932629	59	M	2013-06-24		11.1	8.5		6.5	3.1		2598	168				98.742			20.8			0.425			8.1	23.9	0.338912					0.162			0.106			0	0	0	0	0
25	宗珍珍	6234565	55	F	2013-07-20		10.7	5.3		4.8	2.5		2577	< 2.5				208.275			12.5			1.791			10.5	10.5	1					0.267			0.138			0	0	0	0	0
26	余寶金	9059232	52	M	2013-07-28		10.5	11.8		5.7	3.3		1663	14.5				193.556	227.067		20.1	17.5		2.779	1.506		24.7	22.5	1.09778	24.5	19.6	1.25		0.252	0.503		0.12	0.147		0	1	0	0	0	0	1	0	0	0
27	力洪秀英	5609133	45	F	2013-08-05		9.4	8.7		5.7	1.8		1032	<1.0				178.624			12.7			0.835			18.6	17.7	1.05085					0.37			0.14			0	0	0	0	0
28	潘道煒	60063841	45	M			8.5			6.2			1197					154.674			8.6			1.316			10.9	11.6	0.939655					0.24			0.141			0	0	0	0	0
29	莊三乾	60588320	62	M			8.4			3.6			2000					134.202			11.7			2.607			5.5	10.1	0.544554					0.628			0.157			0	1	0	0	0
30	許菁芬	5794587	45	F	2013-12-14		11.1			7.8			1385					188.276			7			1.57			9.6	7.8	1.23077					0.9			0.164			0	0	0	0	0
31	曹水生	6656410	61	M	2013-10-02		10.6			4.4			1186					135.196						0.801			12.3	15.4	0.798701					0.261			0.11			0	0	0	0	0
32	謝銘顯	60305927	58	M	2013-10-21			7.3			2.8		1000	11.2				186.657	191.977		11.2	9.5		1.28	0.569		8.9	15	0.593333	8.2	10.3	0.796117		0.296	0.176		0.126	0.121		0	0	0	0	0	0	0	0	0	0
33	廖順招	60604078	53	F	2013-11-25			9.3			1.5			98.3				180.56			11.1			1.643			12.1	11.4	1.0614					0.474			0.124			0	0	0	0	0
34	曹水生	66566410	61	M	2013-10-02		8.9			5.3			1186	29.8				135.196			26.8			0.801			12.3	15.4	0.798701					0.261			0.11			0	0	0	0	0
35	林詹圓	6147692	74	F	2013-10-21		10.4	8.3		2.9	2.6		154	26.6				194.319			16			1.147			6	14	0.428571					0.385			0.138			0	0	0	0	1
36	陳朝榮	60235730	52	M	2013-06-22		10.1	6.8		5.8	2.2		2210	418				140.656	116.395		21	17.3		0.442	0.915		12.2	16.9	0.721893	6.8	14.9	0.456376		0.188	0.358		0.133	0.185		0	0	0	0	0	0	0	0	0	0
37	郭永松	5275017	53	M	2013-10-26		10.2			6.9			3067					133.884			21.9			2.563			14.8	36.5	0.405479					0.85			0.205			0	1	0	0	0
38	徐永宗	6436789	57	M	2014-01-11			7.6			8.3		803	1.25				209.697			12.7			1.826			7.1	12.5	0.568					0.183			0.089			0	1	0	0	0
39	梁惠蘭	6383280	57	F	2014-03-22		10.6	8.2		3.5	5.3		447	7.58				191.595	X		17.7	X		0.444	X		8	17.1	0.467836	X	X	X		0.184	X		0.123	X		0	0	0	0	0	X	X	X	X	X
40	林賴秀蘭	6980495	49	F	2014-02-17		10.2			3.6			1335					225.307			8.3			0.643			16.3	10.7	1.52336					0.239			0.116			0	0	0	0	0
41	陳秀瑛	60628310	41	F	2013-12-04			9.5			3.1		262
42	劉啟東	60386874	40	M	2014-02-15		7.1	8.8		7	4.1		2436					109.394			12.3			0.381			18.4	12.5	1.472					0.232			0.134			0	0	0	0	0
43	陳秀枝	9408234	58	F	2014-05-05		8.5	8.5		5.3	5		579	18.3				204.77	X		6.2	X		0.766	X		5.8	6.2	0.935484	X	X	X		0.296	X		0.116	X		0	0	0	0	0	X	X	X	X	X
44	陳淑芬	6531351	62	F	2014-03-01		10.4	6.9		5.2	3.5		1035	1.24				205.344	X		6.1	X		2.955	X		6.5	7.4	0.878378	X	X	X		0.57	X		0.189	X		1	1	0	0	0	X	X	X	X	X
45	郭馨鄉	6046899	49	F	2014-03-24		10	7.9		5.5	3.1		800	6.04				195.225	X		17.8	X		0.252	X		19.8	18	1.1	X	X	X		0.146	X		0.11	X		0	0	0	0	0	X	X	X	X	X
46	王玉珠	5329039	64	F	2014-05-28		10.8	6.1		4.8	3.5		1428	12.9				192.256	X		10.9	X		0.697	X		8.5	12.8	0.664062	X	X	X		0.248	X		0.123	X		0	0	0	0	0	X	X	X	X	X
47	阮文華	5641678	58	M	2013-12-21		10			6.9			748	9.01					142.706			9.6			0.79					6.6	8.9	0.741573			0.329			0.133		0	0	0	0	0
48	李秀霞	60622136	55	F	2013-09-14		11.4			5.7			3516	17.3				217.16			8			3.856			10.9	9						0.637			0.157			1	1	0	0	0
49	陳思蓉	6313770	36	F	2015-03-23		10	7.6		5.6	6.5		903	17.1				210.97	X		26.9	X		1.065	X		18.6	19.1	0.973822	X	X	X		0.308	X		0.126	X		0	0	0	0	0	X	X	X	X	X
50	劉蕊	6624532	62	F	2014-04-23		10.4	8.5		3	2.4		685.2	67.4				201.262			15.8			1.117			17.5	21.9	0.799087					0.316			0.178
51	黃靜玉	60371145	51	F	2014-04-21		9.7	6.6		4.8	3.1		931	10.5				215.668			13.9			1.667			9.4	12.6	0.746032					0.46			0.132			1	1	0	0	0
52	林志忠	9085801	41	M	2014-05-03		11.7	6.9		6	5		1142	2.93				155.468			12.9			0..479			10.9	17.5	0.622857					0.251			0.13			0	0	0	0	0
53	莊麗美	60011047	40	F	2014-03-02		8.5	7.4		2	2.5		1506	42.8				227.758	233.9		14.6	16.7		1.802	0.658		17.4	18.4	0.945652	11.4	23.8	0.478992		0.446	0.179		0.132	0.099		1	1	0	0	0			0	0	0
54	江寶有	21126033	53	F	2014-02-02			7.6			4.5			226				211.738	222.572		17.2	16.3		1.845	0.575		11.0	11.2	0.982143	11.2	15.6	0.730769		0.367	0.312		0.123	0.108		0	1	0	0	0			0	0	0
55	李麗香	5705056	53	F	2014-05-17		8.7	6.5		4.6	3.3		1587	124				209.082	X		6.7	X		0.698	X		9.4	9.4	1	X	X	X		0.393	X		0.119	X		0	0	0	0	0	X	X	X	X	X
56	吳茂蓮	60324386	55	F	2014-05-26		10.9	7.8		6.3	5.6		1284	18.2				156.309	X		8	X		0.615	X		4.9	9.8	0.5	X	X	X		0.255	X		0.124	X		0	0	0	0	1	X	X	X	X	X
57	蘇彥婷	60050476	34	F			7.5			7.7			988					224.166			11.8			0.827			14.6	14.1	1.03546					0.351			0.137			0	0	0	0	0
58	陳仙能	9424594	63	M	2014-06-14		X	7.8		X	2.8		1790	7.35				143.353	X		5.5	X		0.543	X		4	4.8	0.833333	X	X	X		0.31	X		0.133	X		0	0	0	0	1	X	X	X	X	X
						N	45	35		44	35		45	34			N	46	5	N	44	5	N	46	5	N	43	43	44	4	4	5	N	46	5		46	5
						Mean	10.0312	8.14474		5.23617	3.81842		1196.05	72.2992			Mean	176.877	182.409	Mean	13.7638	14.12	Mean	1.40463	0.8876	Mean	12.0929	14.8024	0.839954	13.1667	14.9333	0.744611	Mean	0.384102	0.309		0.134306	0.137
						SD	0.937677	1.43633		1.24925	1.59471		813.691	163.61			SD	44.5107	49.5218	SD	5.94381	4.53312	SD	0.835836	0.400426	SD	5.67547	7.22129	0.285782	9.83988	4.65009	0.32839	SD	0.194754	0.134041		0.0280945	0.0277789
						SE	7.15406	4.11889		5.30979	3.70981		0.00824417	0.0356394			SE	0.152375	0.0451532	SE	1.11599	0.493274	SE	8.11443	5.58423	SE	1.1554	0.90807	23.2109	0.203254	0.430099	6.80917	SE	34.8251	16.682		241.411	80.4952
							p	1.31329e-05		p	0.000155307		p	1.3643e-07		vs Ca	p	0.140836			0.257171			0.252039			-0.0944841	0.176497	-0.261476					0.2054			0.179694
																vs P	p	-0.340353			0.216695			-0.0878665			0.345483	0.410455	0.0593275					-0.00539982			0.0545352
																vs IPTH	p	-0.266243			0.234794			0.26798			0.36022	0.490404	0.0884178					0.0509569			0.126477
																		0.53779			0.917995		p	0.0465688			0.995306	0.680705	0.645513					0.204639			0.79265
																					14.536			1.127										1.223
																					1.736			0.476										0.836
[truncated: 2 more columns]

## Sheet: Sheet3(OP)
			Age	Sex	OP date	Diagnosis	pre Ca	post Ca		pre Inorganic P	post inorganic P		pre iPTH	post iPTH		follow up		F0(Hz)-pre	F0(Hz)-post		MPT(sec)-pre	MPT(sec)-post		Jitt(%)-pre	Jitt(%)-post		Ｓ	Ｚ	S/Z ration	S	Z	S/Z ration		ShdB-pre	ShdB-post		NHR-pre	NHR-post		G-pre	R-pre	B-pre	A-pre	S-pre		G-post	R-post	B-post	A-post
1	洪李玉英	6293442	71	F	2013-06-26	ESRD HD, DM, HTN	9.7	8.1		6.5	5.1		452	286				213.571	190.985		12	5		1.509	0.314		12.1	13.4	0.902985	8.8	8.2	1.07317		0.222	0.149		0.125	0.121		0	0	0	0	0		0	0	0	0
2	程素卿	6061277	57	F	2013-03-23	ESRD HD,HTN	10.5	9.3		5.8	3.9		684	16.1				193.397	(-)		12.4	(-)		0.537	(-)		7.3	12.4	0.58871	(-)	(-)	(-)		0.369	(-)		0.173	(-)		0	1	0	0	0		(-)	(-)	(-)	(-)
3	劉慧鳳	6536076	51	F	2013-08-28	ESRD PD,HTN,polycystic KD	10.7	6.8		7.2	3.4		1053	29				301.204	(-)		16.2	(-)		1.583	(-)		17.3	22.8	0.758772	(-)	(-)	(-)		0.468	(-)		0.119	(-)		0	0	0	0	1		(-)	(-)	(-)	(-)
4	林美珠	6850050	62	F	2012-12-17	ESRD HD	11.1	10.2		4.1	4.5		601	50.6				242.567	(-)		11.3	(-)		1.929	(-)		8.1	11.5	0.704348	(-)	(-)	(-)		0.671	(-)		0.13	(-)		0	1	0	0	0		(-)	(-)	(-)	(-)
5	陳科宏	5337694	35	M	2013-01-26	ESRD HD, villous adenoma of bladder s/p TURP	9.2	8.7		6.9	3.7		860	1.25				121.936	(-)		10.3	(-)		0.824	(-)		16.6	14.4	1.15278	(-)	(-)	(-)		0.373	(-)		0.083	(-)		0	0	0	0	0		(-)	(-)	(-)	(-)
6	周美麗	9263358	57	F	2013-01-16	ESRD HD, left thyroid papillary microcarcinoma	10.5	8		6.3	4.5		1069	6.66				212.413	(-)		23.7	(-)		3.218	(-)		12.3	27.6	0.445652	(-)	(-)	(-)		0.333	(-)		0.143	(-)		0	0	0	0	0		(-)	(-)	(-)	(-)
7	鄭陳珠	60101463	71	F	2013-02-27	primary hyperpara, DM, HTN, thyroid papillary microcarcinoma	8.9	8.7		3.1	3.7		255	90.4				220.194	(-)		5.8	(-)		1.514	(-)		1.8	4.8	0.375	(-)	(-)	(-)		0.628	(-)		0.125	(-)		0	1	0	0	0		(-)	(-)	(-)	(-)
8	蔡明章	9447899	58	M	2013-02-20	ESRD HD,DM, HTN	10.9	10.5		6.2	5.6		22	8.89				193.599	(-)		6.2	(-)		1.076	(-)		6.1	6.1	1	(-)	(-)	(-)		0.362	(-)		0.132	(-)		0	0	0	0	0		(-)	(-)	(-)	(-)
9	馬欣儀	60089214	33	F	2013-01-21	ESRD PD,HTN	10.3	7.1		5.7	3.9		1148	10.3				158.461	(-)		11.2	(-)		0.662	(-)		14.4	13.9	1.03597	(-)	(-)	(-)		0.203	(-)		0.1	(-)		0	0	0	0	0		(-)	(-)	(-)	(-)
10	洪泰隆	9229351	32	M	2013-01-28	ESRD HD	10.4	9.5		7	3		1377	27.3				114.708	(-)		22.4	(-)		0.969	(-)		16.7	23.9	0.698745	(-)	(-)	(-)		0.382	(-)		0.166	(-)		0	0	0	0	0		(-)	(-)	(-)	(-)
11	陳福川	60601331	50	M	2014-01-22	ESRD HD, HTN	10.6	6.6		5.1	4.2		1175	5.77				158.371	(-)		18.6	(-)		1.461	(-)		26.7	24.6	1.08537	(-)	(-)	(-)		0.317	(-)		0.096	(-)		0	1	0	0	0		(-)	(-)	(-)	(-)
12	黃梅芳	5251391	30	F	2013-03-18	ESRD PD, HTN	8.7	9.5		3	1.4		2185	127				238.311	(-)		11.9	(-)		2.24	(-)		15.5	13.6	1.13971	(-)	(-)	(-)		0.354	(-)		0.144	(-)		0	1	0	0	0		(-)	(-)	(-)	(-)
13	黃潔文	9044159	49	M	2013-01-07	ESRD PD, HTN, Left clear cell renal carcinoma post left partial nephrectomy 2008.08.01	10.8	10.2		6.7	6.3		1020	137				118.897	(-)		14.5	(-)		0.784	(-)		8.1	12.5	0.648	(-)	(-)	(-)		0.159	(-)		0.138	(-)		0	0	0	0	0		(-)	(-)	(-)	(-)
14	高林棉	6371907	72	F	2013-08-03	ESRD HD,HTN	9.7	5.9		4.5	2.9		(-)	<1.0				170.515	(-)		11.4	(-)		0.783	(-)		6.6	6.9	0.956522	(-)	(-)	(-)		0.373	(-)		0.146	(-)		0	0	0	0	1		(-)	(-)	(-)	(-)
15	盧素真	9267157	59	F	2013-03-11	ESRD HD	9.8	7.9		5.1	3.8		4.58	1.02				(-)	(-)		(-)	(-)		(-)	(-)		(-)	(-)	(-)	(-)	(-)	(-)		(-)	(-)		(-)	(-)		(-)	(-)	(-)	(-)	(-)		(-)	(-)	(-)	(-)
16	顏百駿	60284865	37	M	2013-03-06	ESRD HD,HTN	9.2	6		5.9	4.8		2185	60.3				99.453	(-)		20.2	(-)		0.55	(-)		22.7	22.9	0.991266	(-)	(-)	(-)		0.278	(-)		0.133	(-)		0	0	0	0	0		(-)	(-)	(-)	(-)
17	鄭福次	6193719	72	M	2013-05-22	ESRD HD	10.8	9.1		4.6	7.2		432	863				198.079	(-)		14.2	(-)		1.604	(-)		10.9	10.1	1.07921	(-)	(-)	(-)		0.601	(-)		0.159	(-)		0	1	0	0	0		(-)	(-)	(-)	(-)
18	林王阿需	6036726	61	F	2013-06-29	ESRD HD	9.1	8.6		4.9	3.6		41	58.1				180.816	(-)		4.2	(-)		2.299	(-)		10.9	4.5	2.42222	(-)	(-)	(-)		0.526	(-)		0.164	(-)		0	0	0	0	0		(-)	(-)	(-)	(-)
19	侯秀英	60614790	59	F	2013-06-24	ESRD HD	11.2	9.1		(-)	2.3		(-)	11.4				94.177	(-)		8.9	(-)		0.962	(-)		6.3	8.1	0.777778	(-)	(-)	(-)		0.509	(-)		0.163	(-)		0	0	0	0	0		(-)	(-)	(-)	(-)
20	林美馨	60549579	26	F	2013-05-29	ESRD PD, DM, HTN	10.9	7.2		6.7	5.3		1409	196				142.335	(-)		20.2	(-)		1.727	(-)		18.2	27.5	0.661818	(-)	(-)	(-)		0.507	(-)		0.15	(-)		0	0	0	0	0		(-)	(-)	(-)	(-)
21	許富道	6932629	59	M	2013-06-24	ESRD HD	11.1	8.5		6.5	3.1		2598	168				98.742	(-)		20.8	(-)		0.425	(-)		8.1	23.9	0.338912	(-)	(-)	(-)		0.162	(-)		0.106	(-)		0	0	0	0	0		(-)	(-)	(-)	(-)
22	宗珍珍	6234565	55	F	2013-07-20	ESRD HD, HTN, right thyroid papillary carcinoma	10.7	5.3		4.8	2.5		2577	< 2.5				208.275	(-)		12.5	(-)		1.791	(-)		10.5	10.5	1	(-)	(-)	(-)		0.267	(-)		0.138	(-)		0	0	0	0	0		(-)	(-)	(-)	(-)
23	余寶金	9059232	52	M	2013-07-28	ESRD HD	10.5	11.8		5.7	3.3		1663	14.5				193.556	227.067		20.1	17.5		2.779	1.506		24.7	22.5	1.09778	24.5	19.6	1.25		0.252	0.503		0.12	0.147		0	1	0	0	0		0	1	0	0
24	力洪秀英	5609133	45	F	2013-08-05	ESRD HD	9.4	8.7		5.7	1.8		1032	<1.0				178.624	(-)		12.7	(-)		0.835	(-)		18.6	17.7	1.05085	(-)	(-)	(-)		0.37	(-)		0.14	(-)		0	0	0	0	0		(-)	(-)	(-)	(-)
25	許菁芬	5794587	45	F	2013-12-14	ESRD HD, HTN	11.1	7.9		7.8	4.5		1385	5.93				188.276	(-)		7	(-)		1.57	(-)		9.6	7.8	1.23077	(-)	(-)	(-)		0.9	(-)		0.164	(-)		0	0	0	0	0		(-)	(-)	(-)	(-)
26	曹水生	6656410	61	M	2013-10-02	ESRD HD	10.6	7.7		4.4	5.1		1186	10.3				135.196	(-)		26.8	(-)		0.801	(-)		12.3	15.4	0.798701	(-)	(-)	(-)		0.261	(-)		0.11	(-)		0	0	0	0	0		(-)	(-)	(-)	(-)
27	謝銘顯	60305927	58	M	2013-10-21	ESRD HD, DM, HTN	(-)	7.3		(-)	2.8		1000	11.2				186.657	191.977		11.2	9.5		1.28	0.569		8.9	15	0.593333	8.2	10.3	0.796117		0.296	0.176		0.126	0.121		0	0	0	0	0		0	0	0	0
28	廖順招	60604078	53	F	2013-11-25	ESRD HD	(-)	9.3		(-)	1.5		(-)	98.3				180.56	(-)		11.1	(-)		1.643	(-)		12.1	11.4	1.0614	(-)	(-)	(-)		0.474	(-)		0.124	(-)		0	0	0	0	0		(-)	(-)	(-)	(-)
29	曹水生	6656410	61	M	2013-10-02	ESRD HD	8.9	7.7		5.3	5.1		1186	29.8				135.196	(-)		26.8	(-)		0.801	(-)		12.3	15.4	0.798701	(-)	(-)	(-)		0.261	(-)		0.11	(-)		0	0	0	0	0		(-)	(-)	(-)	(-)
30	林詹圓	6147692	74	F	2013-10-21	primary hyperpara	10.4	8.3		2.9	2.6		154	26.6				194.319	(-)		16	(-)		1.147	(-)		6	14	0.428571	(-)	(-)	(-)		0.385	(-)		0.138	(-)		0	0	0	0	1		(-)	(-)	(-)	(-)
31	陳朝榮	60235730	52	M	2013-06-22	ESRD HD,HTN	10.1	6.8		5.8	2.2		2210	418				140.656	116.395		21	17.3		0.442	0.915		12.2	16.9	0.721893	6.8	14.9	0.456376		0.188	0.358		0.133	0.185		0	0	0	0	0		0	0	0	0
32	郭永松	5275017	53	M	2013-10-26	ESRD HD, DM, HTN	10.2	7.3		6.9	4.3		3067	(-)				133.884	(-)		21.9	(-)		2.563	(-)		14.8	36.5	0.405479	(-)	(-)	(-)		0.85	(-)		0.205	(-)		0	1	0	0	0		(-)	(-)	(-)	(-)
33	徐永宗	6436789	57	M	2014-01-11	CKD stage 5, stationary, HTN	(-)	7.6		(-)	8.3		803	1.25				209.697	207.617		12.7	14.6		1.826	2.042		7.1	12.5	0.568	8.1	12.5	0.648		0.183	0.179		0.089	0.082		0	1	0	0	0		0	1	0	0
34	林賴秀蘭	6980495	49	F	2014-02-17	ESRD HD,HTN	10.2	7		3.6	3.1		1335	13.1				225.307	(-)		8.3	(-)		0.643	(-)		16.3	10.7	1.52336	(-)	(-)	(-)		0.239	(-)		0.116	(-)		0	0	0	0	0		(-)	(-)	(-)	(-)
35	陳秀瑛	60628310	41	F	2013-12-04	Primary hyperpara s/p op. in 2006, suspect recurrence from Tc-99m scan	12.3	9.5		1.8	3.1		262	<2.5				(-)	(-)		(-)	(-)		(-)	(-)		(-)	(-)	(-)	(-)	(-)	(-)		(-)	(-)		(-)	(-)		(-)	(-)	(-)	(-)	(-)		(-)	(-)	(-)	(-)
36	劉啟東	60386874	40	M	2014-02-15	ESRD HD, DM, HTN	7.1	8.8		7	4.1		2436	4.84				109.394	116.779		12.3	16.9		0.381	0.619		18.4	12.5	1.472	20.1	21.4	0.939252		0.232	0.222		0.134	0.138		0	0	0	0	0		0	0	0	0
37	阮文華	5641678	58	M	2013-12-21	ESRD HD	10	6.4		6.9	5.1		748	9.01				(-)	142.706		(-)	9.6		(-)	0.79		(-)	(-)	(-)	6.6	8.9	0.741573		(-)	0.329		(-)	0.133		(-)	(-)	(-)	(-)	(-)		0	0	0	0
38	李秀霞	60622136	55	F	2013-09-14	ESRD HD	11.4	6.2		5.7	3.5		3516	17.3				217.16	(-)		8	(-)		3.856	(-)		10.9	9	1.21111	(-)	(-)	(-)		0.637	(-)		0.157	(-)		1	1	0	0	0		(-)	(-)	(-)	(-)
39	李博齡	9062752	47	M	2014-02-26	IgA nephropathy, ESRD PD, HTN	9.8	6.8		6.6	2.3		1078	9.18				(-)	(-)		(-)	(-)		(-)	(-)		(-)	(-)	(-)	(-)	(-)	(-)		(-)	(-)		(-)	(-)		(-)	(-)	(-)	(-)	(-)		(-)	(-)	(-)	(-)
40	劉美珠	60620404	54	F	2014-09-01	ESRD HD	11.1	7.4		7.9	3.5		1504.8	72.4				274.416	278.318		9.5	10.8		0.603	0.963		8.2	9.7	0.845361	5.5	9.0	0.611111		0.287	0.337		0.114	0.115		0	0	0	0	0		0	0	0	0
41	陳思蓉	6313770	36	F	2015-03-23	ESRD PD,DM,HTN	10	6.6		6	4.2		760	8.3				210.97	(-)		26.9	(-)		1.065	(-)		18.6	19.1	0.973822	(-)	(-)	(-)		0.308	(-)		0.126	(-)		0	0	0	0	0		(-)	(-)	(-)	(-)
42	劉蕊	6624532	62	F	2014-04-23	ESRD HD,DM	10.4	8.5		3	2.4		685.2	67.4				201.262	(-)		15.8	(-)		1.117	(-)		17.5	21.9	0.799087	(-)	(-)	(-)		0.316	(-)		0.178	(-)		0	0	0	0	0		(-)	(-)	(-)	(-)
43	黃靜玉	6844092	51	F	2014-04-21	ESRD HD	9.7	6.6		4.8	3.1		931	10.5				215.668	(-)		13.9	(-)		1.667	(-)		9.4	12.6	0.746032	(-)	(-)	(-)		0.46	(-)		0.132	(-)		1	1	0	0	0		(-)	(-)	(-)	(-)
44	林治忠	9085801	41	M	2014-05-03	ESRD HD, SLE	11.7	6.9		6	5		1142	2.93				155.468	(-)		12.9	(-)		0..479	(-)		10.9	17.5	0.622857	(-)	(-)	(-)		0.251	(-)		0.13	(-)		0	0	0	0	0		(-)	(-)	(-)	(-)
45	莊麗美	60011047	40	F	2014-03-02	ESRD HD	8.5	7.4		2	2.5		1506	42.8				227.758	233.9		14.6	16.7		1.802	0.658		17.4	18.4	0.945652	11.4	23.8	0.478992		0.446	0.179		0.132	0.099		1	1	0	0	0		0	0	0	0
46	江寶有	21126033	53	F	2014-02-02	ESRD HD	10.7	7.6		8.6	4.5		1213	226				211.738	222.572		17.2	16.3		1.845	0.575		11.0	11.2	0.982143	11.2	15.6	0.717949		0.367	0.312		0.123	0.108		0	1	0	0	0		0	0	0	0
47	李麗香	5705056	53	F	2014-05-17	ESRD HD, colon cancer	8.7	8.2		4.6	1.4		1587	188.8				209.082	(-)		6.7	(-)		0.698	(-)		9.4	9.4	1	(-)	(-)	(-)		0.393	(-)		0.119	(-)		0	0	0	0	0		(-)	(-)	(-)	(-)
48	吳茂蓮	60324386	55	F	2014-05-26	ESRD HD,HTN	10.9	7.8		6.3	5.6		1284	9.53				156.309	(-)		8	(-)		0.615	(-)		4.9	9.8	0.5	(-)	(-)	(-)		0.255	(-)		0.124	(-)		0	0	0	0	1		(-)	(-)	(-)	(-)
49	蘇彥婷	60050476	34	F	N/A	ESRD CAPD,HTN	7.5	9.3		7.7	5.2		988	749				224.166	(-)		11.8	(-)		0.827	(-)		14.6	14.1	1.03546	(-)	(-)	(-)		0.351	(-)		0.137	(-)		0	0	0	0	0		(-)	(-)	(-)	(-)
50	陳仙能	9424594	63	M	2014-06-14	ESRD HD	11	7.8		3.7	2.8		1790	7.83				143.353	(-)		5.5	(-)		0.543	(-)		4	4.8	0.833333	(-)	(-)	(-)		0.31	(-)		0.133	(-)		0	0	0	0	1		0	0	0	0
51	莊娥	60429452	1951-10-06	F	2014-06-07	ESRD HD,DM	11	7.2		7.5	4.5		1451	38.7				287.695	(-)		16.6	(-)		0.658	(-)		1.7	9.9	0.171717	(-)	(-)	(-)		0.267	(-)		0.112	(-)		0	0	0	0	1		(-)	(-)	(-)	(-)
52	黃御慈	60180334	1980-03-22	F	2014-04-30	TURBT,ESRP HD,CAPD,CKD	10.8	7.6		6.2	4.3		695	6.6				(-)	(-)		(-)	(-)		(-)	(-)		(-)	(-)	(-)	(-)	(-)	(-)		(-)	(-)		(-)	(-)		(-)	(-)	(-)	(-)	(-)		(-)	(-)	(-)	(-)
53	梁惠蘭	6383280	57	F	2014-03-22	HTN,ESRD HD	10.6	8.2		3.5	5.3		447	7.58				191.595	(-)		17.7	(-)		0.444	(-)		8	17.1	0.467836	(-)	(-)	(-)		0.184	(-)		0.123	(-)		0	0	0	0	0		(-)	(-)	(-)	(-)
54	陳秀枝	9408234	58	F	2014-05-05	ESRD HD,DM	8.5	8.5		5.3	5		579	18.3				204.77	(-)		6.2	(-)		0.766	(-)		5.8	6.2	0.935484	(-)	(-)	(-)		0.296	(-)		0.116	(-)		0	0	0	0	0		(-)	(-)	(-)	(-)
55	陳淑芬	6531351	62	F	2014-03-01	ESRD HD,PTA,CKD,HTN	10.4	6.9		5.2	3.5		1035	1.24				205.344	(-)		6.1	(-)		2.955	(-)		6.5	7.4	0.878378	(-)	(-)	(-)		0.57	(-)		0.189	(-)		1	1	0	0	0		(-)	(-)	(-)	(-)
56	郭馨鄉	6046899	49	F	2014-03-24	ESRD HD,HTN,PIPs,LMD	10	7.9		5.5	3.1		800	6.04				195.225	(-)		17.8	(-)		0.252	(-)		19.8	18	1.1	(-)	(-)	(-)		0.146	(-)		0.11	(-)		0	0	0	0	0		(-)	(-)	(-)	(-)
57	王玉珠	5329039	64	F	2014-05-28	HTN,ESRD HD,CKD	10.8	6.1		4.8	3.5		1428	12.9				192.256	(-)		10.9	(-)		0.697	(-)		8.5	12.8	0.664062	(-)	(-)	(-)		0.248	(-)		0.123	(-)		0	0	0	0	0		(-)	(-)	(-)	(-)
58	陳思蓉	6313770	36	F	2015-03-23	LMD,ESRD,CAPD,DM,HTN	10	7.6		5.6	6.5		903	17.1				210.97	(-)		26.9	(-)		1.065	(-)		18.6	19.1	0.973822	(-)	(-)	(-)		0.308	(-)		0.126	(-)		0	0	0	0	0		(-)	(-)	(-)	(-)
59	李麗香	5705056	53	F	2014-05-17	CKD,ESRD HD,HTN	8.7	6.5		4.6	3.3		1587	124				209.082	(-)		6.7	(-)		0.698	(-)		9.4	9.4	1	(-)	(-)	(-)		0.393	(-)		0.119	(-)		0	0	0	0	0		(-)	(-)	(-)	(-)
60	吳茂蓮	60324386	55	F	2014-05-26	CKD,ESRD HD,HTN	10.9	7.8		6.3	5.6		1284	18.2				156.309	(-)		8	(-)		0.615	(-)		4.9	9.8	0.5	(-)	(-)	(-)		0.255	(-)		0.124	(-)		0	0	0	0	1		(-)	(-)	(-)	(-)
61	陳仙能	9424594	63	M	2014-06-14	CKD	(-)	7.8		(-)	2.8		1790	7.35				143.353	(-)		5.5	(-)		0.543	(-)		4	4.8	0.833333	(-)	(-)	(-)		0.31	(-)		0.133	(-)		0	0	0	0	1		(-)	(-)	(-)	(-)
						Mean:	10.1526	7.90328	Mean:	5.49643	3.91803	Mean:	1199.98	79.7661			Mean:	184.559	192.832	Mean:	13.75	13.42	Mean:	1.24525	0.8951	Mean:	11.965	14.5625	0.86668	12.75	14.4833	0.771254	Mean:	0.362732	0.2744	Mean:	0.132536	0.1249
						n:	57	61	n:	56	61	n:	58	56			n:	56	10	n:	56	10	n:	55	10	n:	40	40	56	6	6	10	n:	56	10	n:	56	10
						SE:	0.132999	0.159593	SE:	0.200243	0.179046	SE:	95.7995	21.7481			SE:	6.11451	16.8038	SE:	0.824464	1.38233	SE:	0.10599	0.162739	SE:	0.931153	1.17307	0.0465321	3.08445	2.12217	0.0801608	SE:	0.0214593	0.0355772	SE:	0.00312624	0.00898326
						SD:	1.00412	1.24646	SD:	1.49848	1.39839	SD:	729.587	162.748			SD:	45.7568	53.1382	SD:	6.16972	4.37132	SD:	0.786045	0.514626	SD:	5.88913	7.41916	0.348214	7.55533	5.19824	0.253491	SD:	0.160587	0.112505	SD:	0.0233946	0.0284075
						p:	4.04097e-19		p:	3.85154e-08		p:	4.85495e-20				p:	0.608888		p:	0.87216		p:	0.18116		p:	0.770234	0.98008	0.411858	0.618908			p:	0.101224		p:	0.360761
																vs Ca	相關係數	-0.00165687	0.204558		0.0831891	0.330087		0.157717	0.312266		-0.183124	0.150129	-0.379045	0.915933	0.588939	0.792901		0.0701689	0.482418		0.110046	0.14783
																vs P	相關係數	-0.113593	0.0280988		0.141478	-0.218676		-0.0407167	0.51299		0.338266	0.420473	-0.0536847	-0.187885	-0.245179	0.117911		-0.000869768	-0.307332		-0.0359949	-0.574771
																vs iPTH	相關係數	-0.258686	-0.256048		0.10817	-0.031864		0.162824	-0.337097		0.316533	0.433186	-0.0249464	-0.502796	-0.329717	-0.218577		0.0559317	0.0691186		0.143671	0.494718
[truncated: 4 more columns]

## Sheet: pre-post
			pre Ca	post Ca	pre Inorganic P	post inorganic P	pre iPTH	post iPTH	F0(Hz)-pre	F0(Hz)-post	MPT(sec)-pre	MPT(sec)-post	Jitt(%)-pre	Jitt(%)-post	Ｓ-pre	S-post	Ｚ-pre	Z-post	S/Z ration-pre	S/Z ration-post	ShdB-pre	ShdB-post	NHR-pre	NHR-post
1	洪李玉英	6293442	9.7	8.1	6.5	5.1	452	286	213.571	190.985	12	5	1.509	0.314	12.1	8.8	13.4	8.2	0.902985	1.07317	0.222	0.149	0.125	0.121
23	余寶金	9059232	10.5	11.8	5.7	3.3	1663	14.5	193.556	227.067	20.1	17.5	2.779	1.506	24.7	24.5	22.5	19.6	1.09778	1.25	0.252	0.503	0.12	0.147
31	陳朝榮	60235730	10.1	6.8	5.8	2.2	2210	418	140.656	116.395	21	17.3	0.442	0.915	12.2	6.8	16.9	14.9	0.721893	0.456376	0.188	0.358	0.133	0.185
36	劉啟東	60386874	7.1	8.8	7	4.1	2436	4.84	109.394	116.779	12.3	16.9	0.381	0.619	18.4	20.1	12.5	21.4	1.472	0.939252	0.232	0.222	0.134	0.138
40	劉美珠	60620404	11.1	7.4	7.9	3.5	1504.8	72.4	274.416	278.318	9.5	10.8	0.603	0.963	8.2	5.5	9.7	9	0.845361	0.611111	0.287	0.337	0.114	0.115
45	莊麗美	60011047	8.5	7.4	2	2.5	1506	42.8	227.758	233.9	14.6	16.7	1.802	0.658	17.4	11.4	18.4	23.8	0.945652	0.478992	0.446	0.179	0.132	0.099
46	江寶有	21126033	10.7	7.6	8.6	4.5	1213	226	211.738	222.572	17.2	16.3	1.845	0.575	11	11.2	11.2	15.6	0.982143	0.717949	0.367	0.312	0.123	0.108
		Mean:	9.67143	8.27143	6.21429	3.6	1569.26	152.077	195.87	198.002	15.2429	14.3571	1.33729	0.792857	14.8571	12.6143	14.9429	16.0714	0.995402	0.78955	0.284857	0.294286	0.125857	0.130429
		n:	7	7	7	7	7	7	7	7	7	7	7	7	7	7	7	7	7	7	7	7	7	7
		SE:	0.533503	0.634228	0.808122	0.395811	246.592	60.3583	20.8643	23.1424	1.64126	1.78937	0.339361	0.144553	2.12557	2.67149	1.70948	2.25797	0.090782	0.115396	0.0344773	0.0461322	0.00284043	0.0110494
		SD:	1.41152	1.67801	2.13809	1.04722	652.421	159.693	55.2019	61.2289	4.34237	4.73422	0.897864	0.382452	5.62372	7.0681	4.52285	5.97403	0.240187	0.30531	0.0912185	0.122054	0.00751506	0.0292339
		student T-test p:	0.116965		0.013197		0.000119463		0.946565		0.721624		0.165708		0.523599		0.697266		0.186244		0.872682		0.695684
		pair T-test p:	0.176		0.028		0.018		0.612		0.612		0.176		0.108		0.612		0.173		0.866		0.799
			student T-test p:	pair T-test p:
		Ca	0.116965	0.176
		IP	0.013197	0.028
		iPTH	0.000119463	0.018
		F0	0.946565	0.612
		MPT	0.721624	0.612
		Jitt	0.165708	0.176
		S	0.523599	0.108
		Z	0.697266	0.612
		S/Z	0.186244	0.173
		ShdB	0.872682	0.866
		NHR	0.695684	0.799

## Sheet: 檢驗數值pre-post(OP)
		Age	Sex	OP date	Diagnosis	pre Ca	post Ca		pre Inorganic P	post inorganic P		pre iPTH	post iPTH
1	6293442	71	F	2013-06-26	ESRD HD, DM, HTN	9.7	8.1		6.5	5.1		452	286
2	6061277	57	F	2013-03-23	ESRD HD,HTN	10.5	9.3		5.8	3.9		684	16.1		GET
3	6536076	51	F	2013-08-28	ESRD PD,HTN,polycystic KD	10.7	6.8		7.2	3.4		1053	29		FILE='E:\嘉義長庚\hyperparathyrodism(主任的)\次發性甲狀腺 pair T-test 20191025.sav'.
4	6850050	62	F	2012-12-17	ESRD HD	11.1	10.2		4.1	4.5		601	50.6		DATASET NAME 資料集1 WINDOW=FRONT.
5	5337694	35	M	2013-01-26	ESRD HD, villous adenoma of bladder s/p TURP	9.2	8.7		6.9	3.7		860	1.25		T-TEST PAIRS=Ca_pre iP_pre iPTH_pre WITH Ca_post iP_post iPTH_post (PAIRED)
6	9263358	57	F	2013-01-16	ESRD HD, left thyroid papillary microcarcinoma	10.5	8		6.3	4.5		1069	6.66		/CRITERIA=CI(.9500)
7	60101463	71	F	2013-02-27	primary hyperpara, DM, HTN, thyroid papillary microcarcinoma	8.9	8.7		3.1	3.7		255	90.4		/MISSING=ANALYSIS.
8	9447899	58	M	2013-02-20	ESRD HD,DM, HTN	10.9	10.5		6.2	5.6		22	8.89
9	60089214	33	F	2013-01-21	ESRD PD,HTN	10.3	7.1		5.7	3.9		1148	10.3
10	9229351	32	M	2013-01-28	ESRD HD	10.4	9.5		7	3		1377	27.3		T 檢定
11	60601331	50	M	2014-01-22	ESRD HD, HTN	10.6	6.6		5.1	4.2		1175	5.77
12	5251391	30	F	2013-03-18	ESRD PD, HTN	8.7	9.5		3	1.4		2185	127		注意事項
13	9044159	49	M	2013-01-07	ESRD PD, HTN, Left clear cell renal carcinoma post left partial nephrectomy 2008.08.01	10.8	10.2		6.7	6.3		1020	137		建立的輸出		28-十月-2019:16時02分53秒
14	6371907	72	F	2013-08-03	ESRD HD,HTN	9.7	5.9		4.5	2.9		(-)	<1.0		說明
15	9267157	59	F	2013-03-11	ESRD HD	9.8	7.9		5.1	3.8		4.58	1.02		輸入	資料	E:\嘉義長庚\hyperparathyrodism(主任的)\次發性甲狀腺 pair T-test 20191025.sav
16	60284865	37	M	2013-03-06	ESRD HD,HTN	9.2	6		5.9	4.8		2185	60.3			作用中資料集	資料集1
17	6193719	72	M	2013-05-22	ESRD HD	10.8	9.1		4.6	7.2		432	863			過濾	<無>
18	6036726	61	F	2013-06-29	ESRD HD	9.1	8.6		4.9	3.6		41	58.1			加權	<無>
19	60614790	59	F	2013-06-24	ESRD HD	11.2	9.1		(-)	2.3		(-)	11.4			分割檔	<無>
20	60549579	26	F	2013-05-29	ESRD PD, DM, HTN	10.9	7.2		6.7	5.3		1409	196			目前啟用的資料檔中之橫列N	61
21	6932629	59	M	2013-06-24	ESRD HD	11.1	8.5		6.5	3.1		2598	168		遺漏值處理	遺漏的定義	使用者定義的遺漏值被視為 遺漏。
22	6234565	55	F	2013-07-20	ESRD HD, HTN, right thyroid papillary carcinoma	10.7	5.3		4.8	2.5		2577	< 2.5			使用的觀察值	-個分析的統計量是以 該分析的任何變數中，不具遺漏值或超出範圍 資料的觀察值為準。
23	9059232	52	M	2013-07-28	ESRD HD	10.5	11.8		5.7	3.3		1663	14.5		語法		T-TEST PAIRS=Ca_pre iP_pre iPTH_pre WITH Ca_post iP_post iPTH_post (PAIRED) /CRITERIA=CI(.9500) /MISSING=ANALYSIS.
24	5609133	45	F	2013-08-05	ESRD HD	9.4	8.7		5.7	1.8		1032	<1.0		資源	處理器時間	00:00:00.062
25	5794587	45	F	2013-12-14	ESRD HD, HTN	11.1	7.9		7.8	4.5		1385	5.93			經過的時間	00:00:00.078
26	6656410	61	M	2013-10-02	ESRD HD	10.6	7.7		4.4	5.1		1186	10.3
27	60305927	58	M	2013-10-21	ESRD HD, DM, HTN	(-)	7.3		(-)	2.8		1000	11.2
28	60604078	53	F	2013-11-25	ESRD HD	(-)	9.3		(-)	1.5		(-)	98.3		[資料集1] E:\嘉義長庚\hyperparathyrodism(主任的)\次發性甲狀腺 pair T-test 20191025.sav
29	6656410	61	M	2013-10-02	ESRD HD	8.9	7.7		5.3	5.1		1186	29.8
30	6147692	74	F	2013-10-21	primary hyperpara	10.4	8.3		2.9	2.6		154	26.6		成對樣本統計量
31	60235730	52	M	2013-06-22	ESRD HD,HTN	10.1	6.8		5.8	2.2		2210	418				平均數	個數	標準差	平均數的標準誤
32	5275017	53	M	2013-10-26	ESRD HD, DM, HTN	10.2	7.3		6.9	4.3		3067	(-)		成對 1	Ca_pre	10.1526	57	1.00412	0.132999
33	6436789	57	M	2014-01-11	CKD stage 5, stationary, HTN	(-)	7.6		(-)	8.3		803	1.25			Ca_post	7.89649	57	1.27335	0.168659
34	6980495	49	F	2014-02-17	ESRD HD,HTN	10.2	7		3.6	3.1		1335	13.1		成對 2	iP_pre	5.49643	56	1.49848	0.200243
35	60628310	41	F	2013-12-04	Primary hyperpara s/p op. in 2006, suspect recurrence from Tc-99m scan	12.3	9.5		1.8	3.1		262	<2.5			iP_post	3.95179	56	1.25842	0.168164
36	60386874	40	M	2014-02-15	ESRD HD, DM, HTN	7.1	8.8		7	4.1		2436	4.84		成對 3	iPTH_pre	1160.38	54	672.454	91.5094
37	5641678	58	M	2013-12-21	ESRD HD	10	6.4		6.9	5.1		748	9.01			iPTH_post	80.6889	54	165.501	22.5219
38	60622136	55	F	2013-09-14	ESRD HD	11.4	6.2		5.7	3.5		3516	17.3
39	9062752	47	M	2014-02-26	IgA nephropathy, ESRD PD, HTN	9.8	6.8		6.6	2.3		1078	9.18		成對樣本相關
40	60620404	54	F	2014-09-01	ESRD HD	11.1	7.4		7.9	3.5		1504.8	72.4				個數	相關	顯著性
41	6313770	36	F	2015-03-23	ESRD PD,DM,HTN	10	6.6		6	4.2		760	8.3		成對 1	Ca_pre 和 Ca_post	57	-0.0268079	0.843087
42	6624532	62	F	2014-04-23	ESRD HD,DM	10.4	8.5		3	2.4		685.2	67.4		成對 2	iP_pre 和 iP_post	56	0.358004	0.00674732
43	6844092	51	F	2014-04-21	ESRD HD	9.7	6.6		4.8	3.1		931	10.5		成對 3	iPTH_pre 和 iPTH_post	54	-0.0129787	0.925788
44	9085801	41	M	2014-05-03	ESRD HD, SLE	11.7	6.9		6	5		1142	2.93
45	60011047	40	F	2014-03-02	ESRD HD	8.5	7.4		2	2.5		1506	42.8		成對樣本檢定
46	21126033	53	F	2014-02-02	ESRD HD	10.7	7.6		8.6	4.5		1213	226				成對變數差異					t	自由度	顯著性 (雙尾)
47	5705056	53	F	2014-05-17	ESRD HD, colon cancer	8.7	8.2		4.6	1.4		1587	188.8				平均數	標準差	平均數的標準誤	差異的 95% 信賴區間
48	60324386	55	F	2014-05-26	ESRD HD,HTN	10.9	7.8		6.3	5.6		1284	9.53							下界	上界
49	60050476	34	F	N/A	ESRD CAPD,HTN	7.5	9.3		7.7	5.2		988	749		成對 1	Ca_pre - Ca_post	2.25614	1.64263	0.217571	1.82029	2.69199	10.3697	56	1.20687e-14
50	9424594	63	M	2014-06-14	ESRD HD	11	7.8		3.7	2.8		1790	7.83		成對 2	iP_pre - iP_post	1.54464	1.57445	0.210394	1.123	1.96628	7.34166	55	1.03931e-09
51	60429452	1951-10-06	F	2014-06-07	ESRD HD,DM	11	7.2		7.5	4.5		1451	38.7		成對 3	iPTH_pre - iPTH_post	1079.69	694.604	94.5236	890.102	1269.28	11.4225	53	6.56594e-16
52	60180334	1980-03-22	F	2014-04-30	TURBT,ESRP HD,CAPD,CKD	10.8	7.6		6.2	4.3		695	6.6
53	6383280	57	F	2014-03-22	HTN,ESRD HD	10.6	8.2		3.5	5.3		447	7.58
54	9408234	58	F	2014-05-05	ESRD HD,DM	8.5	8.5		5.3	5		579	18.3
55	6531351	62	F	2014-03-01	ESRD HD,PTA,CKD,HTN	10.4	6.9		5.2	3.5		1035	1.24
56	6046899	49	F	2014-03-24	ESRD HD,HTN,PIPs,LMD	10	7.9		5.5	3.1		800	6.04
57	5329039	64	F	2014-05-28	HTN,ESRD HD,CKD	10.8	6.1		4.8	3.5		1428	12.9
58	6313770	36	F	2015-03-23	LMD,ESRD,CAPD,DM,HTN	10	7.6		5.6	6.5		903	17.1
59	5705056	53	F	2014-05-17	CKD,ESRD HD,HTN	8.7	6.5		4.6	3.3		1587	124
60	60324386	55	F	2014-05-26	CKD,ESRD HD,HTN	10.9	7.8		6.3	5.6		1284	18.2
61	9424594	63	M	2014-06-14	CKD	(-)	7.8		(-)	2.8		1790	7.35
					Mean:	10.1526	7.905		5.49643	3.93667		1189.62	81.0827
					n:	57	61		56	61		58	56
					SEM:	0.132999	0.159593		0.200243	0.179046		95.7995	21.7481
					SD:	1.00412	1.24646		1.49848	1.39839		729.587	162.748
					pair T-test p:	< 0.001			< 0.001			< 0.001

## Sheet: pre-相關係數
			pre Ca	pre Inorganic P	pre iPTH	F0(Hz)-pre	MPT(sec)-pre	Jitt(%)-pre	Ｓ	Ｚ	S/Z ration	ShdB-pre	NHR-pre
1	洪李玉英	6293442	9.7	6.5	452	213.571	12	1.509	12.1	13.4	0.902985	0.222	0.125	相關係數	F0	MPT	Jitt	S	Z	S/Z	ShdB	NHR
2	程素卿	6061277	10.5	5.8	684	193.397	12.4	0.537	7.3	12.4	0.58871	0.369	0.173	pre-Ca	0.0394857	0.0996564	0.164511	-0.168654	0.177711	-0.376888	0.0528437	0.0901503
3	劉慧鳳	6536076	10.7	7.2	1053	301.204	16.2	1.583	17.3	22.8	0.758772	0.468	0.119	pre Inorganic P	-0.119362	0.136253	-0.0492163	0.324316	0.407749	-0.0507972	-5.1517e-05	-0.0283472
4	林美珠	6850050	11.1	4.1	601	242.567	11.3	1.929	8.1	11.5	0.704348	0.671	0.13	pre iPTH	-0.244383	0.125233	0.188628	0.347881	0.476306	-0.0401207	0.0453443	0.124452
5	陳科宏	5337694	9.2	6.9	860	121.936	10.3	0.824	16.6	14.4	1.15278	0.373	0.083
6	周美麗	9263358	10.5	6.3	1069	212.413	23.7	3.218	12.3	27.6	0.445652	0.333	0.143
7	鄭陳珠	60101463	8.9	3.1	255	220.194	5.8	1.514	1.8	4.8	0.375	0.628	0.125
8	蔡明章	9447899	10.9	6.2	22	193.599	6.2	1.076	6.1	6.1	1	0.362	0.132
9	馬欣儀	60089214	10.3	5.7	1148	158.461	11.2	0.662	14.4	13.9	1.03597	0.203	0.1
10	洪泰隆	9229351	10.4	7	1377	114.708	22.4	0.969	16.7	23.9	0.698745	0.382	0.166
11	陳福川	60601331	10.6	5.1	1175	158.371	18.6	1.461	26.7	24.6	1.08537	0.317	0.096
12	黃梅芳	5251391	8.7	3	2185	238.311	11.9	2.24	15.5	13.6	1.13971	0.354	0.144
13	黃潔文	9044159	10.8	6.7	1020	118.897	14.5	0.784	8.1	12.5	0.648	0.159	0.138
14	顏百駿	60284865	9.2	5.9	2185	99.453	20.2	0.55	22.7	22.9	0.991266	0.278	0.133
15	鄭福次	6193719	10.8	4.6	432	198.079	14.2	1.604	10.9	10.1	1.07921	0.601	0.159
16	林王阿需	6036726	9.1	4.9	41	180.816	4.2	2.299	10.9	4.5	2.42222	0.526	0.164
17	林美馨	60549579	10.9	6.7	1409	142.335	20.2	1.727	18.2	27.5	0.661818	0.507	0.15
18	許富道	6932629	11.1	6.5	2598	98.742	20.8	0.425	8.1	23.9	0.338912	0.162	0.106
19	宗珍珍	6234565	10.7	4.8	2577	208.275	12.5	1.791	10.5	10.5	1	0.267	0.138
20	余寶金	9059232	10.5	5.7	1663	193.556	20.1	2.779	24.7	22.5	1.09778	0.252	0.12
21	力洪秀英	5609133	9.4	5.7	1032	178.624	12.7	0.835	18.6	17.7	1.05085	0.37	0.14
22	許菁芬	5794587	11.1	7.8	1385	188.276	7	1.57	9.6	7.8	1.23077	0.9	0.164
23	曹水生	6656410	10.6	4.4	1186	135.196	26.8	0.801	12.3	15.4	0.798701	0.261	0.11
24	曹水生	6656410	8.9	5.3	1186	135.196	26.8	0.801	12.3	15.4	0.798701	0.261	0.11
25	林詹圓	6147692	10.4	2.9	154	194.319	16	1.147	6	14	0.428571	0.385	0.138
26	陳朝榮	60235730	10.1	5.8	2210	140.656	21	0.442	12.2	16.9	0.721893	0.188	0.133
27	郭永松	5275017	10.2	6.9	3067	133.884	21.9	2.563	14.8	36.5	0.405479	0.85	0.205
28	林賴秀蘭	6980495	10.2	3.6	1335	225.307	8.3	0.643	16.3	10.7	1.52336	0.239	0.116
29	劉啟東	60386874	7.1	7	2436	109.394	12.3	0.381	18.4	12.5	1.472	0.232	0.134
30	李秀霞	60622136	11.4	5.7	3516	217.16	8	3.856	10.9	9	1.21111	0.637	0.157
31	劉美珠	60620404	11.1	7.9	1504.8	274.416	9.5	0.603	8.2	9.7	0.845361	0.287	0.114
32	陳思蓉	6313770	10	6	760	210.97	26.9	1.065	18.6	19.1	0.973822	0.308	0.126
33	劉蕊	6624532	10.4	3	685.2	201.262	15.8	1.117	17.5	21.9	0.799087	0.316	0.178
34	黃靜玉	6844092	9.7	4.8	931	215.668	13.9	1.667	9.4	12.6	0.746032	0.46	0.132
35	林治忠	9085801	11.7	6	1142	155.468	12.9	0..479	10.9	17.5	0.622857	0.251	0.13
36	莊麗美	60011047	8.5	2	1506	227.758	14.6	1.802	17.4	18.4	0.945652	0.446	0.132
37	江寶有	21126033	10.7	8.6	1213	211.738	17.2	1.845	11.0	11.2	0.982143	0.367	0.123
38	李麗香	5705056	8.7	4.6	1587	209.082	6.7	0.698	9.4	9.4	1	0.393	0.119
39	吳茂蓮	60324386	10.9	6.3	1284	156.309	8	0.615	4.9	9.8	0.5	0.255	0.124
40	蘇彥婷	60050476	7.5	7.7	988	224.166	11.8	0.827	14.6	14.1	1.03546	0.351	0.137
41	陳仙能	9424594	11	3.7	1790	143.353	5.5	0.543	4	4.8	0.833333	0.31	0.133
42	莊娥	60429452	11	7.5	1451	287.695	16.6	0.658	1.7	9.9	0.171717	0.267	0.112
43	梁惠蘭	6383280	10.6	3.5	447	191.595	17.7	0.444	8	17.1	0.467836	0.184	0.123
44	陳秀枝	9408234	8.5	5.3	579	204.77	6.2	0.766	5.8	6.2	0.935484	0.296	0.116
45	陳淑芬	6531351	10.4	5.2	1035	205.344	6.1	2.955	6.5	7.4	0.878378	0.57	0.189
46	郭馨鄉	6046899	10	5.5	800	195.225	17.8	0.252	19.8	18	1.1	0.146	0.11
47	王玉珠	5329039	10.8	4.8	1428	192.256	10.9	0.697	8.5	12.8	0.664062	0.248	0.123
48	陳思蓉	6313770	10	5.6	903	210.97	26.9	1.065	18.6	19.1	0.973822	0.308	0.126
49	李麗香	5705056	8.7	4.6	1587	209.082	6.7	0.698	9.4	9.4	1	0.393	0.119
50	吳茂蓮	60324386	10.9	6.3	1284	156.309	8	0.615	4.9	9.8	0.5	0.255	0.124

## Sheet: Post-相關係數
			post Ca	post inorganic P	post iPTH	F0(Hz)-post	MPT(sec)-post	Jitt(%)-post	S	Z	S/Z ration	ShdB-post	NHR-post
1	洪李玉英	6293442	8.1	5.1	286	190.985	5	0.314	8.8	8.2	1.07317	0.149	0.121	相關係數	F0	MPT	Jitt	S	Z	S/Z	ShdB	NHR
2	余寶金	9059232	11.8	3.3	14.5	227.067	17.5	1.506	24.5	19.6	1.25	0.503	0.147	post-Ca	0.204558	0.330087	0.312266	0.915933	0.588939	0.792901	0.482418	0.14783
3	謝銘顯	60305927	7.3	2.8	11.2	191.977	9.5	0.569	8.2	10.3	0.796117	0.176	0.121	post Inorganic P	0.0280988	-0.218676	0.51299	-0.187885	-0.245179	0.117911	-0.307332	-0.574771
4	陳朝榮	60235730	6.8	2.2	418	116.395	17.3	0.915	6.8	14.9	0.456376	0.358	0.185	post iPTH	-0.256048	-0.031864	-0.337097	-0.502796	-0.329717	-0.218577	0.0691186	0.494718
5	徐永宗	6436789	7.6	8.3	1.25	207.617	14.6	2.042	8.1	12.5	0.648	0.179	0.082
6	劉啟東	60386874	8.8	4.1	4.84	116.779	16.9	0.619	20.1	21.4	0.939252	0.222	0.138
7	阮文華	5641678	6.4	5.1	9.01	142.706	9.6	0.79	6.6	8.9	0.741573	0.329	0.133
8	劉美珠	60620404	7.4	3.5	72.4	278.318	10.8	0.963	5.5	9.0	0.611111	0.337	0.115
9	莊麗美	60011047	7.4	2.5	42.8	233.9	16.7	0.658	11.4	23.8	0.478992	0.179	0.099
10	江寶有	21126033	7.6	4.5	226	222.572	16.3	0.575	11.2	15.6	0.717949	0.312	0.108
