# Supplementary material for: Real-world evidence and optimization of vocal dysfunction in end-stage renal disease patients with secondary hyperparathyroidism
Source: Sci Rep. 2021 Jan 12;11:653. doi: 10.1038/s41598-020-79810-0 (PMC7804098; doi:10.1038/s41598-020-79810-0)
Supplement: Supplementary file 3 — Supplementary Infomation 3. [file 41598_2020_79810_MOESM3_ESM.xlsx]

## Sheet: character
	Age
	Variables	ESRD-HPT		ESRD-non-HPT		p
		N=8190		N=106,174
		n	%	n	%
	Gender					<0.001
	Male	3224	39.37	53897	50.76
	Female	4966	60.63	52277	49.24
	Age					<0.001
	<65	7267	88.73	63642	59.94
	>=65	923	11.27	42532	40.06
	Urbanized					<0.001
	1, city	2368	28.91	28574	26.91
	2	3897	47.58	46986	44.25
	3	1170	14.29	17794	16.76
	4, village	755	9.22	12820	12.07
	Income					<0.001
	0	1542	18.83	22871	21.54
	1-15840	1302	15.9	17382	16.37
	15841-25000	3832	46.79	50349	47.42
	>=25001	1514	18.49	15572	14.67
	Covariates
	DM	2781	33.96	63844	60.13	<0.001
	HTN	7684	93.82	98354	92.63	<0.001
	COPD	1479	18.06	24019	22.62	<0.001
	Liver cirrhosis	606	7.4	10715	10.09	<0.001
	Asthma	863	10.54	12614	11.88	<0.001
	Crs	327	3.99	2917	2.75	<0.001
	Gerd	2074	25.32	19466	18.33	<0.001

## Sheet: incidence
	Variables	HPT				Non-HPT					95%CI		p
		N	voice change	PY	rate	N	voice change	PY	rate	IRR	lower	upper
	Overall	8190	83	37418	2.21819	106174	1097	773231	1.41872	1.5635	1.2508	1.9543	<0.001
	incidence rate is expressed as per 1000 person-years
	HPT-voice change mean f/u time: 4.6±3.3 years
	non-HPT-voice change mean f/u time: 7.3±4.5 yaers
	ESRD-HPT to Voice (=83) change duration: 2.9±2.3 years

## Sheet: Cox
	Multivariable Cox regression with sensitivity and subgroup analysis
	variables	adjusted HR	95%CI		p
	Multivariable regression analsysi for voice change risk in HPT
	Main model*	1.493	1.19	1.874	0.0005
	Full model**	1.454	1.157	1.828	0.0013
	Additional covariate
	main model+DM	1.449	1.153	1.821	0.0015
	main model+HTN	1.488	1.186	1.867	0.0006
	main model+COPD	1.493	1.19	1.874	0.0005
	main model+liver cirrhosis	1.476	1.176	1.853	0.0008
	main model+Asthma	1.494	1.19	1.874	0.0005
	main model+Crs	1.484	1.182	1.862	0.0007
	main model+Gerd	1.507	1.201	1.892	0.0004
	Subgroup analysis†
	Sex
	female	1.409	1.039	1.911	0.0274
	male	1.581	1.125	2.223	0.0083
	Age
	<65	1.513	1.193	1.918	0.0006
	>=65	1.34	0.597	3.009	0.4784
	DM
	no	1.545	1.173	2.033	0.0019
	yes	1.337	0.878	2.035	0.176
	HTN
	no	1.764	0.985	3.161	0.0564
	yes	1.455	1.137	1.862	0.0029
	COPD
	no	1.566	1.228	1.997	<0.001
	yes	1.107	0.583	2.103	0.7559
	Liver cirrhosis
	no	1.425	1.126	1.803	0.0032
	yes	2.777	1.175	6.565	0.02
	Asthma
	no	1.558	1.23	1.973	0.0002
	yes	0.975	0.426	2.23	0.9517
	CRS
	no	1.548	1.23	1.949	<0.001
	yes	0.57	0.138	2.352	0.4367
	Gerd
	no	1.564	1.219	2.006	0.0004
	yes	1.36	0.782	2.364	0.2764
*Main model is adjusted for gender, age, urbanized and income level.
**Full model is adjusted for gender, age, urbanized, income level, DM, HTN, COPD Liver cirrhosis, Asthma, CRS and GERD.
†The models were adjusted for covariates in the main model as well as each additional listed covariates.

## Sheet: definition
定義
ESRD: ICD9: 585, 586, 403.01, 403.11, 403.91, 404.02. 404.03, 404.12, 404.13, 404.92, 404.93 (具有洗腎重大)
HPT:
outcome: voice disease
cancer: 140-208
CVA: 430-438
demetia: 290.0-290.9 / 294.1-294.2 n= 3296
parkinsonism: 332.x
